# Supplementary material for: Long-Term Consumption of a Sugar-Sweetened Soft Drink in Combination with a Western-Type Diet Is Associated with Morphological and Molecular Changes of Taste Markers Independent of Body Weight Development in Mice
Source: Nutrients. 2022 Jan 29;14(3):594. doi: 10.3390/nu14030594 (PMC8837962; doi:10.3390/nu14030594)
Supplement: Supplementary file 1 [file nutrients-14-00594-s001.zip]

Archive with 1 entries (1 files):
- nutrients-1560220-supplementary.pdf
